# Supplementary material for: New Biogeographic insight into Bauhinia s.l. (Leguminosae): integration from fossil records and molecular analyses
Source: BMC Evol Biol. 2014 Aug 10;14:181. doi: 10.1186/s12862-014-0181-4 (PMC4360257; doi:10.1186/s12862-014-0181-4)
Supplement: Additional file 4: Figure S1 — The cluster analysis (CA) dendrogram of the Bauhinia leaf shape. [file s12862-014-0181-4-S4.zip]

Archive with 1 entries (1 files):
- 12862_2014_181_MOESM4_ESM.eps
