# Supplementary material for: New Biogeographic insight into Bauhinia s.l. (Leguminosae): integration from fossil records and molecular analyses
Source: BMC Evol Biol. 2014 Aug 10;14:181. doi: 10.1186/s12862-014-0181-4 (PMC4360257; doi:10.1186/s12862-014-0181-4)
Supplement: Additional file 5: Figure S2 — The phylogenetic relationships among extant Bauhinia species based on the rDNA ITS. The numbers above the branches are support values from Bayesian inference/bootstrap resampling. [file s12862-014-0181-4-S5.zip]

Archive with 1 entries (1 files):
- 12862_2014_181_MOESM5_ESM.eps
